# Supplementary material for: Mechanism of self/nonself-discrimination in Brassica self-incompatibility
Source: Nat Commun. 2020 Oct 1;11:4916. doi: 10.1038/s41467-020-18698-w (PMC7530648; doi:10.1038/s41467-020-18698-w)
Supplement: Supplementary file 6 — Source Data [file 41467_2020_18698_MOESM6_ESM.xlsx]

## Sheet: Fig. 3
Figure 3A
99	-16.5098	169.012	195.34	132.829	-0.7057	91.9293	8.2941		60	124.404	90.3445	16.9942	-80.9894
56	10.0364	-2.6716	-70.8415	3.2214	20.6183	61.2372	69.8765		44	0.0061	-16.189	-87.6123	42.3552
55	23.6212	127.54	207.654	38.9056	-1.9662	66.6578	83.9041		40	125.465	-64.3874	67.7953	88.011
54	-51.2376	74.7356	94.4632	42.1617	122.36	64.8659	-7.8821		29	-125.837	-35.4	-38.3863	-13.0545
53	45.103	133.284	84.1557	31.454	40.4846	103.904	122.466			29	40	44	60
52	-29.6217	68.0815	129.606	47.0622	35.7562	38.3774	-59.3483
45	20.4022	131.56	-61.4249	-13.6537	6.9994	71.4856	31.611
41	21.3839	91.8507	186.067	8.1015	-18.7431	53.9025	85.0523
35	-22.48	32.717	47.6192	-38.5381	51.5068	-1.6059	95.6051
25	67.479	91.7521	79.6021	11.4041	47.7822	93.7412	2.7175
22	4.2111	22.566	92.2231	0.1884	64.0041	114.226	63.8725
21	62.1077	-18.1484	58.2348	80.8436	-60.147	66.9124	14.1701
12	52.5587	12.8906	123.728	-8.0232	81.6043	169.176	73.827
36	13.7047	50.6245	32.759	20.1804	40.7101	54.8626	-101.869
32	-29.624	125.469	55.8359	-40.4256	74.1372	-97.273	80.4583
9	30.8012	25.7337	132.863	72.9512	-117.851	86.1747	156.293
47	-27.3729	4.2858	132.434	-137.81	30.2059	60.6179	48.6354
61	-33.3349	73.9661	-84.9415	-2.1846	-1.6499	182.252	93.3457
46	-46.6052	-69.8362	19.9172	110.989	9.9368	155.627	17.3892
8	-72.4872	-14.5691	2.8159	-27.2031	-5.6498	77.4669	96.1648
	8	46	61	47	9	32	36
Figure 3B
Raw Data: Delta G contributions from the chain C and D (two SP11s)
	1	2	3	4	5	6	7	8	9	10	11	12	13	14	15	16	17	18	19	20	21	22	23	24	25	26	27	28	29	30	31	32	33	34	35	36	37	38	39	40	41	42	43	44	45	46	47	48	49
8			5.85244	0.436169	-1.16371	-0.45316	1.10439	-4.12847	-1.23022	3.91795		-3.25352	-1.47401					0.0330644	-0.306811	-0.396288	0.617699	-1.57784	1.91841	0.473582	0.715933	2.2239	0.329771	0.203668	-0.172716	1.19494	1.05351									0.253583	-0.328257	-0.721414	0.196761	0.564697	0.529319	1.75237	0.635827	2.44165	-2.26015
			0.22392	2.32399	-2.81489	2.56844	0.129894	-4.09345	-1.1238	4.55275		-3.98688	-1.32276					-0.927757	-1.90505	-1.56744	-0.494173	-1.6098	0.709914	0.818403	1.10246	4.30383	-0.212442	1.25479	-0.104119	2.91233	1.48533									0.732398	-2.71308	-0.370842	0.107835	-0.00783972	0.604674	0.676241	0.533161	3.45454	-2.28223
46	1.20711	0.5577	-2.87847	1.12842	-0.0647033	-1.20674	0.678383	-2.18114	1.10904	-1.36421		-2.54228	-0.104638					3.38535	-0.862507	0.348438		1.91738	-3.64098	-2.30321	-0.583613	-0.118299	0.353973	-1.15948	-1.06908	-0.80336	-0.199278	2.37062	2.25037	-0.0172933	-0.0353571	0.611709	-0.418346			0.697614	-0.00370321	-0.21736	-0.0652804	-1.1066	0.443591	0.737468	1.1663	-0.658834	-0.28037
	4.16943	0.98482	-0.171424	0.148975	1.06834	1.80262	2.57739	-1.16242	-1.53961	-2.12978		-4.36887	-1.32009					1.99197	5.72493	-1.19418		-1.65577	1.69285	2.14088	0.216185	0.604843	0.375282	0.418701	-0.997757	-3.72789	-0.0365794	0.544272	-1.34097	0.402902	0.0592449	-0.104712	0.141342			0.704122	-0.370711	-0.264173	-1.12963	-0.331253	0.102425	1.61601	0.276712	3.87402	-0.60899
47	3.21997	-0.224377	-3.20644	-0.249296	-2.70438	1.69936	-4.59025	-3.80466	0.369649	-3.24079		3.38906	0.421062					1.93598	-0.46979	-0.0238208			0.124323	-0.242996	-0.219561	-0.0814975	0.160479	-0.164474	1.46404	-1.82693	-1.61357	1.23968	-0.811702	-0.553032	-0.079725	-2.79276	0.728239			1.54656	0.00159705	0.0926334	0.199373	0.407827	0.558738	-0.857902	-1.07158	1.82597	-2.90066
	2.10821	-0.319318	1.15468	0.841775	0.508566	0.165166	-4.10384	-3.99625	-0.683021	-3.50784		1.83339	1.22106					2.56053	-0.701216	-0.778568			-1.74309	2.74483	0.345508	1.12425	0.563302	-1.35078	1.37403	-2.09043	-0.69799	-0.519607	-2.53828	-0.587789	-1.35237	-4.04673	-0.773023			1.6269	-1.51936	1.70437	-0.184325	0.487958	-0.459709	1.61228	0.364766	0.62548	-8.86714
61			2.09021	-1.07858	-1.20902	-0.248561	1.72075	-0.0726228	-2.63385	-1.55956		-1.186	0.0431597					1.99313	-1.52756	3.54352	-0.424852	-1.20583	0.565284	0.115133	1.82273	-3.04008	-1.69845	-1.4113	4.64302	1.26332	1.68282	0.840455	-1.75752	0.452132	-1.30934	-0.311443	0.602854			0.80835	-0.219423	0.669846	-0.180284	1.92999	2.87468	2.17295	-1.86284	-1.59352	-1.75049
			0.766402	-0.0326939	0.127016	0.627991	0.809085	1.08161	-3.11549	-2.46277		-1.48045	-0.699348					1.63982	-0.119749	2.62657	-2.98767	-0.0428253	0.0310681	-0.289222	0.872117	4.91236	0.605657	2.07341	4.89711	-0.636525	1.196	0.176358	-1.29118	0.192446	-0.35362	0.427399	1.23252			1.70221	0.102664	-0.118905	0.36973	0.562132	1.22056	0.863349	-4.76931	-1.67092	-1.97834
9	-3.34621	1.12423	0.657707	-0.513673	3.02128	0.211433	5.07652	1.74	1.08655	3.04914		2.30232	-0.615328					0.627688	-0.275832	0.0372277	1.07878	0.527503	-0.306425	0.147391	-0.102468	0.384082	-0.71445	0.82464	-0.00261312	-4.99791	-2.15171	1.38006	-2.635	-0.316005	-1.56753	0.584297	-2.33982			-0.358029	-0.240139	0.563226	-0.520245	0.18107	-0.500284	0.631272	-4.0938	0.715994	-3.55464
	-0.831383	-0.031999	-1.0256	-0.529863	-0.427102	1.33234	3.17262	1.61325	-0.331634	2.75969		1.72428	-1.20704					1.49057	-0.271999	0.102814	0.429356	0.530823	0.0825676	0.994421	0.0117603	0.303393	-0.825567	-0.0252161	-0.294048	-5.11496	-0.987768	1.97699	-1.74268	0.0454233	-0.0226194	0.567134	-0.657257			0.506705	-0.669419	-0.483544	1.16201	0.137082	1.41317	0.414811	-4.43324	0.228517	-3.71459
32	-0.951857	-1.49442	-2.84963	0.444669	1.52738	1.26814	-1.03923	-0.498167	1.90043	-0.0921436		2.36461	0.118397					2.49559	-1.11691	0.394139	2.3629	1.07265	-2.07012	0.99295	2.26278	-3.18337	-0.921322	-0.243573	-0.645807	-5.66425	-1.14128	1.69739	-1.05506	4.42522	1.00025	-2.31418	2.72955	-5.27149	-0.779908	-1.09272	0.460019	0.4192	0.240214	-0.0827697	-0.0846588	1.3447	-5.99025	-2.08626	-3.119
	0.588191	1.11296	-5.21921	0.467403	0.166914	0.446778	1.01132	-0.191219	0.554837	-0.782911		2.87923	2.04528					-3.81467	-3.98761	2.71341	-0.995623	0.87077	-0.0604936	-1.74007	-0.773272	-0.354276	-0.54547	0.211642	-0.730319	-5.68504	-0.10416	-2.15682	-7.90347	7.10174	-1.11225	-0.402655	-1.89875	-0.418884	0.731793	-1.68655	-0.379474	-0.631701	-0.309283	-0.784457	2.45983	-2.40613	-3.3166	-2.72828	-1.00091
36	0.241678	0.505209	-0.133649	-0.026276	-0.163706	0.996259	0.270695	0.496536	-2.02717	-3.67807		3.18497	2.04172					-3.79972	0.726987	-0.479725	-0.273274	0.320069	-0.330395	-0.863347	-0.0243255	-0.0677755	-0.22413	0.311399	-0.101058	-0.67543	-0.539289	0.904096	1.38558	3.10336	1.68925	-0.403802	2.06143	0.219878	-1.17792	0.063297	1.09489	0.638314	-0.282938	0.515921	-1.02129	1.11183	3.66417	-3.68539	-3.09713
	3.02462	-1.3909	-0.0644869	-0.165385	-0.370451	0.427198	0.745783	-0.218269	-1.34298	-0.99359		3.38269	-2.03965					-1.25702	0.0891181	0.162274	0.978756	0.698027	-0.0399081	0.359953	0.566969	-2.6146	-0.390763	0.297096	-0.295058	-0.222051	-0.0510308	0.134115	-0.779031	10.5979	-0.123507	-0.61475	-0.298617	0.772543	6.08301	0.14651	0.176829	0.418096	0.456335	0.400827	0.023045	1.10907	4.26828	-1.83432	-0.826901
29		0.863743	-2.70098	2.83985	-0.100509	1.37422	-4.52547	1.15047	-0.905757	1.48241	15.5926	0.783622	-0.340576	5.69924	-0.901665	-6.46739	-0.545601	2.84747	-0.67652	5.10402	1.60376	0.0108522	3.18159	-1.74212	1.9747	-12.4088	-0.256366	1.26119	-1.95446	-2.77014	3.05381	0.681389	-2.88078							6.0783	-0.290505	-7.1259	1.94816	0.0221138	-0.176686	1.56812	1.31197	2.76994	-3.40406
		4.88246	-1.00309	0.687409	2.46776	-1.25108	-3.44747	-0.60111	-1.46761	1.37025	4.29703	1.8654	2.13516	9.89329	-0.837153	-2.02138	-0.123175	-1.65445	-1.96849	-0.410231	-0.303848	-1.40957	1.90796	-0.542426	-0.924889	-4.09393	0.865835	-0.979826	-0.58382	-3.06677	-1.43661	1.77772	0.837879							1.26618	1.58475	-0.931661	0.199631	0.0227058	0.0325354	-0.835166	0.48416	1.45621	-5.34628
40		0.630566	-4.91053	0.213059	-2.00869	0.101148	0.674146	-2.1418	-0.50805	-3.24398	5.43967	0.612485	-1.4007	0.816932	-2.82756	2.04253	-1.1542	1.93697	-0.212663	0.475414	2.38284	-0.032681	-0.563143	-1.36012	0.694667	-4.67328	0.639222	1.35184	0.935238	-7.0811	-1.72278	0.963583	1.30617							0.4951	-2.90295	-8.42226	-0.259726	0.125136	-1.12049	-0.288757	1.15006	4.76415	-1.61454
		-2.66209	-0.679672	2.69491	-0.148291	3.57115	-0.413021	0.620561	1.55636	-4.6738	6.20196	-0.951285	-2.5983	1.94127	-3.23859	-4.63832	-2.42617	-1.71577	0.597966	1.37593	2.64847	-1.31906	-1.2949	-2.54347	0.0840706	-7.34187	1.82125	3.57009	0.402553	-6.20033	3.27905	2.15324	-1.64056							1.71046	0.539517	-0.898495	-2.55019	-1.45105	-0.833084	-1.48046	-0.71073	4.19098	-3.11374
44		4.53713	0.983437	2.91191	1.24669	1.06273	-2.76937	-2.08831	-0.719711	2.00021	5.08594	4.6356	4.26956	1.16913	-1.80996	1.15658	-1.79531	0.898622	-0.687745	-1.08237	0.273553	-0.290285	0.339216	0.389267	-0.679759	-2.22674	2.86842	1.92711	-0.408567	-2.95147	0.0519044	0.633768	1.18313							1.85575	1.91264	1.61578	1.15496	0.699633	-2.68233	0.0157306	-2.64403	-3.16302	-3.03164
		0.72662	-0.602327	-2.67007	-1.09123	0.436844	4.53565	0.446009	-0.0965489	1.1587	1.85783	1.9461	1.30008	1.945	-0.37832	-1.66996	-0.722295	0.15915	0.885415	-0.315047	0.350946	-0.532614	0.0815182	0.605856	-2.34179	-2.38423	0.123154	-0.0471033	-3.26721	-4.93384	0.231518	-3.86119	-2.30339							-0.251372	-2.24297	0.221626	-0.212658	2.08649	0.542193	0.24754	-2.43347	-5.43081	-4.55835
60		4.48859	-0.515981	0.417209	0.284303	-2.31221	1.18605	-0.968482	-1.67725	0.237774	-2.19459	-1.56528	-0.98939	-2.5793	1.49604	-0.119499	0.978661	0.776835	-0.356503	-1.31353	-0.279727	-0.273249	4.35612	0.286672	0.404663	-6.33763	2.22358	3.71997	-0.218438	-4.68903	0.383899	4.55969	0.636297		0.264674	0.558604	-0.875695			-4.7929	-5.12626	2.91473	-2.39013	0.509139	-0.879914	-0.346062	0.898498	2.22641	-1.88253
		0.0615865	0.696041	2.36031	0.506737	-0.888593	1.56747	0.958111	-0.0264397	-0.973783	-2.35108	-0.165023	4.10577	2.96449	-2.98691	0.630529	1.60937	-1.36039	0.242435	0.590951	-0.00843246	-0.555682	-4.3853	-0.149367	1.00122	-0.892028	0.756959	0.974311	3.20211	-4.16659	-0.00880021	-6.59476	0.236214		1.37149	-0.511269	-0.744772			-0.150706	-3.13846	-1.15446	1.15807	-0.192253	0.396107	-0.175045	0.00685237	4.32407	-1.62002
Average of the two SP11s; Figure 3B was generated from these values.
Note: Values greater than 0 are displayed as 0.
	1	2	3	4	5	6	7	8	9	10	11	12	13	14	15	16	17	18	19	20	21	22	23	24	25	26	27	28	29	30	31	32	33	34	35	36	37	38	39	40	41	42	43	44	45	46	47	48	49
8	0	0	0	0	-1.9893	0	0	-4.11096	-1.17701	0	0	-3.6202	-1.39839	0	0	0	0	-0.447346	-1.10593	-0.981863	0	-1.59382	0	0	0	0	0	0	-0.138417	0	0	0	0	0	0	0	0	0	0	0	-1.52067	-0.546128	0	0	0	0	0	0	-2.27119
46	0	0	-1.52495	0	0	0	0	-1.67178	-0.215283	-1.747	0	-3.45558	-0.712365	0	0	0	0	0	0	-0.422869	0	0	-0.974062	-0.081167	-0.183714	0	0	-0.370391	-1.03342	-2.26562	-0.117929	0	0	0	0	0	-0.138502	0	0	0	-0.187207	-0.240766	-0.597453	-0.718926	0	0	0	0	-0.44468
47	0	-0.271848	-1.02588	0	-1.09791	0	-4.34705	-3.90046	-0.156686	-3.37432	0	0	0	0	0	0	0	0	-0.585503	-0.401194	0	0	-0.809385	0	0	0	0	-0.757628	0	-1.95868	-1.15578	0	-1.67499	-0.570411	-0.71605	-3.41974	-0.0223921	0	0	0	-0.758884	0	0	0	0	0	-0.353408	0	-5.8839
61	0	0	0	-0.555635	-0.541001	0	0	0	-2.87467	-2.01117	0	-1.33323	-0.328094	0	0	0	0	0	-0.823654	0	-1.70626	-0.624326	0	-0.0870442	0	0	-0.546398	0	0	0	0	0	-1.52435	0	-0.831478	0	0	0	0	0	-0.0583799	0	0	0	0	0	-3.31608	-1.63222	-1.86441
9	-2.0888	0	-0.183949	-0.521768	0	0	0	0	0	0	0	0	-0.911185	0	0	0	0	0	-0.273916	0	0	0	-0.111929	0	-0.0453539	0	-0.770008	0	-0.148331	-5.05643	-1.56974	0	-2.18884	-0.135291	-0.795076	0	-1.49854	0	0	0	-0.454779	0	0	0	0	0	-4.26352	0	-3.63462
32	-0.181833	-0.190727	-4.03442	0	0	0	-0.0139531	-0.344693	0	-0.437527	0	0	0	0	0	0	0	-0.659536	-2.55226	0	0	0	-1.06531	-0.37356	0	-1.76882	-0.733396	-0.0159657	-0.688063	-5.67464	-0.622721	-0.229717	-4.47927	0	-0.0559994	-1.35842	0	-2.84519	-0.0240575	-1.38963	0	-0.10625	-0.0345349	-0.433614	0	-0.530713	-4.65342	-2.40727	-2.05995
36	0	-0.442844	-0.0990677	-0.0958304	-0.267078	0	0	0	-1.68507	-2.33583	0	0	0	0	0	0	0	-2.52837	0	-0.158726	0	0	-0.185152	-0.251697	0	-1.34119	-0.307447	0	-0.198058	-0.44874	-0.29516	0	0	0	0	-0.509276	0	0	0	0	0	0	0	0	-0.499121	0	0	-2.75986	-1.96202
29	0	0	-1.85203	0	0	0	-3.98647	0	-1.18668	0	0	0	0	0	-0.869409	-4.24439	-0.334388	0	-1.32251	0	0	-0.699356	0	-1.14227	0	-8.25137	0	0	-1.26914	-2.91846	0	0	-1.02145	0	0	0	0	0	0	0	0	-4.02878	0	0	-0.0720755	0	0	0	-4.37517
40	0	-1.01576	-2.7951	0	-1.07849	0	0	-0.760621	0	-3.95889	0	-0.1694	-1.9995	0	-3.03308	-1.2979	-1.79018	0	0	0	0	-0.675872	-0.929023	-1.95179	0	-6.00757	0	0	0	-6.64071	0	0	-0.167198	0	0	0	0	0	0	0	-1.18171	-4.66038	-1.40496	-0.662956	-0.976785	-0.884609	0	0	-2.36414
44	0	0	0	0	0	0	0	-0.821151	-0.40813	0	0	0	0	0	-1.09414	-0.256688	-1.2588	0	0	-0.698709	0	-0.41145	0	0	-1.51077	-2.30549	0	0	-1.83789	-3.94265	0	-1.61371	-0.560131	0	0	0	0	0	0	0	-0.165166	0	0	0	-1.07007	0	-2.53875	-4.29692	-3.79499
60	0	0	0	0	0	-1.6004	0	-0.00518553	-0.851847	-0.368004	-2.27283	-0.86515	0	0	-0.745438	0	0	-0.29178	-0.0570342	-0.361291	-0.14408	-0.414466	-0.0145916	0	0	-3.61483	0	0	0	-4.42781	0	-1.01754	0	0	0	0	-0.810233	0	0	-2.4718	-4.13236	0	-0.616032	0	-0.241903	-0.260554	0	0	-1.75128
Figure 3C
Raw Data: Delta G contributions from the chain A and B (two SRKs)
HV I
	1	2	3	4	5	6	7	8	9	10	11	12	13	14	15	16	17	18	19	20	21
8		0.346706	-1.33715	0.22417	1.54051	0.282675	-1.81579	0.0666941	0.0714216	0.520192	0.719532	-0.563041			0.557532	-3.11616			-2.45223	1.54286	-4.33478
		0.109482	1.13836	1.74491	-1.77533	0.333039	-3.24317	1.62564	1.03568	2.51753	0.344045	-0.838082			1.01621	-3.96457			-3.08959	2.10928	-4.08201
46		0.595147	4.97481	0.44486	0.166728	-2.08564	-2.41961	-0.187223	2.05805	-0.178505	-0.475309	-2.7389			0.538513	-1.66201			-0.814787	1.20981	-4.31659
		-3.33083	-6.50819	1.18534	-1.87458	-2.32978	-6.16623	0.176635	-1.28836	-0.1741	-0.204379	-2.31371			0.805206	-0.0879028			-1.70623	2.94288	-6.99898
47		1.71793	3.04844	6.23768	-0.439419	-3.4981	2.8517	-1.21121	-1.38084	1.959	0.140126	-3.24693			0.33351	0.287056			-1.37656	-1.66948	-4.50006
		-0.0258091	-2.58779	1.09153	1.83545	-1.39308	5.55127	1.59717	0.440642	-0.420236	0.813074	-2.64756			-0.119608	0.900972			-1.6295	-0.0485799	-6.51543
61		0.56226	-0.241601	-0.291135	0.874677	-1.72588	-4.04318	0.176279	2.39094	-1.53574	0.129188	1.49752			0.983572	-1.25938			-3.38974	4.58645	-2.49162
		-0.438669	5.51889	0.122606	0.235705	2.05203	2.45378	1.19756	1.48031	-1.44195	0.652258	2.52903			0.689426	0.0278488			-4.541	1.07831	-2.12568
9	-0.0650673	0.293116	-0.12191	0.554141	0.062854	-0.477071	2.83057	-0.701868	1.00976	-1.17198	0.742507	-2.39032			-3.39617	-0.00380261			-3.24715	0.711607	-2.63328
	-0.0764284	-0.143578	0.246798	-0.193064	-0.333012	0.636038	-1.50563	-0.392507	0.245357	0.295081	0.0140498	-1.28187			-3.5035	-0.705821			-2.27427	-0.171688	-2.50697
32	-0.416662	-0.603646	-1.11226		-0.903625	-0.282679	3.83464	-0.326946	-0.174171	-0.592893	0.956948	0.250865			0.741519	-1.5859			-3.00094	-0.0161724	-3.72188
	0.0752057	-4.5897	-0.258889		0.687261	-0.466	-1.88933	0.935719	0.295705	-0.0670495	-0.0121912	2.95423			2.95344	1.97764			-2.08036	0.643961	-1.6986
36	2.1615	4.77879	-5.04995		-1.35696	-4.50366	-13.0186	2.02048	0.0105977	1.69526	0.094618	1.39373			0.218879	0.427919			-3.14851	9.44314	-1.27238
	1.46591	-1.28606	0.153716		0.175611	-0.227562	4.81204	1.53521	-0.453886	-0.199391	0.772653	3.0118			-0.387803	0.0347938			-2.76486	2.44546	-0.583658
29		5.29082	-9.85911	0.395438	1.76923	-1.98247	5.17745	0.518019	-2.01784	-2.66638	-1.05691	-0.0131779	0.443994	-2.1602	-3.2918	-0.140864	-1.60065	0.945784	-0.704103	5.35882	3.78439
		-2.27694	2.4825	-0.497644	-0.948584	-0.486846	9.27893	-0.678014	-0.908907	-1.04575	1.486	0.861967	0.975844	-0.34901	-2.89376	0.367508	-2.10701	-0.707092	1.22587	-10.569	-1.69392
40		4.04101	-4.72889	0.982722	-1.09952	-0.146865	6.01394	-2.50689	-0.162873	-0.120678	0.029775	0.812125	1.91424	-6.33824	-2.93418	-0.886202	0.488069	1.335	-1.5397	-1.299	-2.21457
		-1.75359	-0.558133	-0.758704	-0.411632	-0.699709	-3.90674	1.21504	-1.66941	-0.235589	-0.547129	0.275934	-0.501248	-4.2449	-1.22608	0.365687	-1.02868	0.112944	-0.81931	-0.302761	0.892615
44		4.32144	0.0738587	1.48032	-1.24802	0.413106	-15.2497	1.7079	0.699275	0.0118253	0.270581	0.320944	3.12549	-2.93603	0.213753	0.413132	-0.716481	-2.7972	-0.131039	-4.88817	-1.23637
		2.30408	0.956834	1.37044	-0.585997	-0.0406804	-4.89166	0.109892	0.0169574	1.32982	1.07298	-1.32576	0.530552	-2.7944	-1.03157	0.39215	-3.97428	-0.270788	-3.38927	-3.71808	-2.26574
60		1.25978	-0.190274	-1.22834	2.13948	0.0181212	-0.521966	0.959415	-0.176571	1.48447	0.117557	0.119889	-1.95751	0.55756	-0.456804	0.329201	-1.60722	4.27369	-2.35624	-0.541023	-3.37082
		-0.326717	-0.83264	-0.838027	0.674558	-0.444623	7.50939	0.571212	1.06429	0.611546	0.199571	2.50751	1.65636	-1.42993	0.722437	0.144067	-0.999333	1.37517	-2.91502	-1.02391	-2.50879
HV II
	1	2	3	4	5	6	7	8	9	10	11	12	13	14	15	16	17	18	19	20	21	22	23	24	25	26	27	28	29	30	31	32	33	34	35	36	37
8	1.22683	1.22938	2.18218	-1.98695	-2.82437	-0.655125	-5.47213	0.0419048	-1.77488	1.68552	-0.267042	0.0544423	0.726122	0.287051	0.11922	0.416382	0.936494	-0.24261	-0.699726	0.802525	-0.905381	-1.53763	1.78516	-1.2664	-2.64663	0.0269286	0.357326	-0.514129		-2.4055	-1.14	0.175432	-0.447285	-3.02051	-3.27945	1.16103	-2.28396
	-1.58788	0.74605	2.30331	-1.34542	-2.37196	-0.421049	-5.26564	1.62647	-0.168873	0.33374	0.821376	-2.99556	-0.572379	-0.877304	-0.198423	-0.0602119	1.22828	0.81488	-1.3014	1.11999	0.823445	-0.812636	-0.144042	-0.471368	-5.57553	0.866646	0.181756	-1.35946		-1.43552	-0.504732	1.41773	-1.50137	-3.68057	-2.08405	1.88795	-2.41575
46	0.435706	0.786097	-1.09317	-1.00471	1.18075	2.32522	-5.19087	-2.41157	1.83806	-3.02884	1.41665	-2.35522	1.09183	-1.01891	-0.709942	-0.508369	-1.64809	-1.56358	-2.05913	0.537102	1.98278	-1.44774	1.28511	0.953593	3.86363	-1.3955	-2.18422	-2.91634		-3.09129	-1.15641	0.838091	-1.77064	-2.79284	0.42097	3.13989	-3.21361
	-0.934226	-0.0489134	0.293485	-0.787811	1.80345	-0.123873	-5.57799	-0.284266	2.04892	-1.57305	1.91248	-3.58757	1.32716	-1.53516	-0.480687	0.192453	-1.17185	-3.12965	-1.82483	-1.65235	4.09403	-0.356954	-3.29825	1.81998	1.95858	1.73455	-0.568129	0.655398		-2.37351	-1.11208	-1.97317	-3.64066	-4.29278	0.244985	-0.26928	-2.3486
47	1.33556	1.07245	0.38118	-0.086705	-0.393701	0.10292	-4.12092	0.747899	-1.11408	-0.370003	-0.437629	3.16079	-0.15064	-0.303258	-0.380883	0.795752	-0.721154	-1.75071	-1.42326	0.424848	0.392791	-1.0415	2.76153	-0.550605	-0.703452	-2.73121	-1.4628	-0.151616	-0.762943	-1.70627	-4.8082	2.77993	-2.20977	-2.50542	-0.214752	-3.60031	-4.10147
	0.27816	0.298154	-0.414087	1.17824	-0.642599	-2.69697	-5.66531	-0.796422	1.37908	1.29482	-2.75831	1.17156	-2.32883	1.0779	0.742849	-1.49682	0.138852	-0.898427	-4.9028	1.01191	1.62796	0.52616	-2.45501	-0.967128	-2.75125	0.557125	-1.66875	-0.434007	-0.669777	-1.31464	-2.73574	1.10077	6.89977	-5.37234	-0.704783	-3.7179	-1.93929
61	-0.981957	0.60077	0.573645	1.80394	-1.94761	-1.91639	-8.2464	-1.46201	-5.08659	2.5857	-0.358612	-0.286877	-1.45217	-1.59721	-0.647712	1.11765	1.76064	-1.67362	0.0152304	-0.0517313	0.0373308	-1.22215	0.665417	1.40797	-3.09711	2.09224	-6.79415	-0.113061		-0.518251	-1.20722	0.871311	-3.31737	-3.95461	0.682699	-2.79627	-2.74848
	0.00850289	0.466406	0.424264	-0.303826	-1.97431	-1.16343	-5.81556	-1.25722	2.36266	-1.29228	1.92162	-0.672098	-0.226322	0.107471	-0.317222	0.519266	-0.342985	-0.146922	-1.46082	0.976825	-1.62211	-1.90919	1.03057	-0.316771	-0.0140994	2.35171	-1.33421	2.51428		-0.129779	-1.05517	3.1826	-1.97199	-0.631425	0.294163	0.892372	-1.66691
9	0.589157	0.299507	0.269262	-0.728439	1.94731	0.0806593	-2.35485	-1.75155	0.368691	-2.47999	0.0362738	-0.949892	1.79615	-2.57488	-0.178187	-3.15891	-7.59862	-3.31177	-2.07757	3.10627	-0.345149	-2.5129	-1.06997	0.0425093	-1.85799	-1.09099	-0.661713	2.53058	-0.586071	0.516387	-2.16096	1.49301	-0.766978	-3.02357	-0.949274	-0.329926	-3.40066
	-1.77722	-0.552582	-0.892166	-0.0717243	2.46088	-0.831799	-0.144759	0.436797	0.232652	1.47699	-0.00263298	-0.288696	3.38103	-1.91967	1.27299	-3.06075	-6.61405	-3.66082	-2.43523	-0.377499	-0.983888	-2.92542	-1.07259	-0.427306	-1.49238	0.0460341	-0.964328	0.114639	4.15184	-2.7024	1.297	0.0615231	0.335675	-1.1812	-2.74768	-0.410406	-1.45136
32	-0.368735	0.46404	-0.432384	0.485977	-0.288647	0.0728538	-0.209078	1.35771	-0.871767	-0.582012	0.678084	1.00039	-0.686666	1.9741	-0.184463	-1.41444	-1.63486	0.378333	-0.280158	-5.52396	1.06651	1.45695	0.0833984	1.87088	0.987963	-1.20822	-1.39273	2.38604	-2.07558	-0.352725	-9.60724	0.186586	-1.93861	-2.20484	-5.27929	-6.24311	-3.54879
	0.306862	-0.63938	0.382127	0.955588	-1.44875	0.235881	-2.09963	-1.63158	-1.80815	3.12051	-0.239279	0.178304	0.191555	-1.00827	-0.205106	-1.79831	-1.28334	-0.112447	0.347439	-0.957449	-0.177744	-2.12316	2.50338	-1.29104	0.813385	-1.03515	-2.07311	0.279896	-0.970275	0.0703443	-4.51491	0.438925	-0.300899	-0.784667	0.649484	-3.34572	-0.450139
36	-4.05407	-0.0726533	1.18706	-0.447388	0.462974	0.673062	0.00714231	-1.13609	3.01081	0.271186	0.859912	-5.95388	3.39345	1.91392	0.854007	-2.48429	-2.77397	0.725393	-0.783508	-0.155006	-4.77653	1.15251	-3.66226	0.308518	4.88187	-1.7427	-3.03086	-2.04189	0.0543092	-0.576951	6.01082	-0.0295662	0.0503468	-2.8503	5.6855	-1.34187	-2.28543
	-1.34505	-0.428726	1.79969	-0.306796	0.321579	-1.77968	-6.05994	0.941047	1.15264	-4.78484	0.964691	-0.73116	-1.73859	-1.3186	-0.156647	-1.12275	0.197776	0.77786	-0.431892	-3.0742	-1.35239	-1.52525	0.370379	-2.35798	0.628507	2.07667	1.32097	-7.80316	3.13197	0.608686	0.230805	3.41497	-0.371631	-0.315158	1.00852	-3.22144	-0.944311
29	0.00511909	-0.35776	-0.924445		-2.73283	-4.10774	-2.53116	0.654878	-1.62429	4.08764	-2.83048	-0.291742	0.827176	0.292395	0.288294	-0.693158	1.59248	0.640381	-0.29605	4.56405	2.17006	-0.733551	-2.42088	-2.23206	4.89488	-0.713645	-0.935567	-1.94432	-13.8105		1.09789	-0.06266	-2.98971	0.211306	2.79405	1.17986	-0.290182
	-0.440246	-0.322143	-0.112467		-5.88204	-2.20173	-2.56963	0.897274	1.87417	-1.46778	-1.37245	-2.66389	-3.19363	-2.88988	0.127677	-1.06853	-8.19714	-6.71243	-0.0201133	6.27506	-1.16109	0.682694	1.10046	-4.54038	-3.39708	-1.43006	-1.34794	0.675298	-9.4378		-0.451543	-0.709351	0.81795	-1.80121	1.8684	-7.26395	-1.73562
40	-0.054987	0.964553	-4.5025		-1.17424	-4.21715	-1.01257	-0.0236101	-5.28595	3.66688	-2.88637	1.76202	1.29938	-0.289708	0.0721027	0.779616	-3.2091	-2.90859	1.34585	0.654369	-2.54618	-1.02289	-1.32434	-2.09513	0.732812	-0.860903	0.34455	2.77454	-13.701		-0.223437	2.76131	2.82503	1.09247	-4.13756	-0.961492	-0.672845
	0.552479	0.739857	-3.50028		-3.03653	-4.11499	-0.18508	0.696399	-7.15036	1.33712	-1.86326	2.97565	-1.44741	-2.10336	0.0613374	-0.840365	-3.15431	-0.58184	1.22863	-2.52389	-0.512991	-1.48639	-0.0646864	0.899023	1.70075	-0.63722	0.0740248	0.115586	-1.58191		2.08389	-0.640064	-0.96377	0.460885	-3.21464	-1.33789	-1.87505
44	1.55517	0.871194	0.636237		-7.23383	-1.65153	0.609281	-0.244546	-9.31604	-2.0444	0.0147384	-1.49926	-0.32533	-0.68563	0.497326	-2.19008	-4.53664	0.071985	4.179	0.271828	0.612278	0.0792945	-0.209587	1.38282	2.97996	0.901614	-0.194349	-2.45971	-3.75456		-0.0604343	-0.296903	-6.71984	0.0368784	3.2785	-6.71769	-1.82419
	-3.68142	0.996715	-0.950125		-11.6543	-3.97708	1.23478	0.983002	-1.30822	-4.81248	1.33354	-3.15011	0.180536	0.596946	-0.166941	-0.400379	-1.99711	1.19845	2.07464	2.2621	0.322211	2.3597	-0.939813	-1.66223	0.137049	1.88739	0.532075	-2.26993	-3.75484		-1.63385	-1.76963	-2.29403	0.124533	0.271635	-10.2347	-2.33667
60	0.309855	1.47149	-0.701671		0.662805	-0.0645821	0.901509	0.692101	0.518835	-1.83088	-1.1043	-1.64422	2.41273	1.34536	1.29302	-0.786896	-3.79213	2.15739	2.89023	0.951783	-0.876889	0.809016	-0.767799	1.28168	0.0811674	1.13754	0.212841	-0.856373	-7.17206		1.07271	0.795232	-5.6604	0.351665	-3.72621	-4.90398	-1.38873
	-0.259662	0.0549757	0.315759		-1.28011	-3.37017	0.361348	-0.259287	1.22244	-0.720031	-2.1449	-4.62783	2.83464	-1.1122	0.732822	-0.975591	-1.65879	3.00121	-0.786989	-5.12368	-0.671715	-1.57736	0.922635	-2.97587	-1.09576	1.99233	-0.310959	-0.876454	9.8873		0.989521	-2.66201	4.36608	0.425811	1.05642	-3.78874	0.798859
HV III
	1	2	3	4	5	6	7	8	9	10	11	12	13	14	15
8	-0.562256	0.200838	-0.920036	0.358513	0.772778	0.433234	-1.10922	-2.89514	3.00991	-0.0161023	6.60043	5.13596	0.202092	-4.27749	-3.65375
	-0.71675	0.192349	0.822021	0.140831	0.136742	-0.318027	-0.210765	-0.335031	0.372418	-1.35013	-1.94437	-0.30379	1.41581	-3.10584	-0.203378
46	0.39342	0.818095	-0.0355279	-0.666535	0.644231	-0.201118	1.52307	1.63767	1.83853	2.27823	2.60491	-1.81708	2.48619	-3.28562	0.992717
	-2.65371	2.42559	-1.9129	1.57462	-1.67103	0.760022	-0.24961	-2.4752	-2.49412	0.808348	-2.473	-1.45039	-0.392483	-4.54833	1.39356
47	0.128933	0.394328	1.23366	-0.309172	-0.302625	0.15752	-2.64457	-0.622402	0.145806	0.560722	-4.0804	-0.0337125	-0.215501	-3.87867	-7.74016
	0.818887	0.429823	0.451728	-0.157042	0.0284912	-0.0109466	1.08473	-1.02867	-0.710885	-1.48035	4.19144	-0.512463	0.745296	-2.57594	-7.74654
61	-3.0371	-0.0912403	0.159603	0.549385	1.85991	0.592406	0.583631	-0.117023	1.76584	-0.109583	-3.53359	-0.284028	-0.788355	-3.24074	-0.596423
	2.94813	0.87876	0.59512	0.482952	3.33853	1.23751	0.395275	-0.625665	1.37381	0.435429	-0.302853	1.25963	-0.896266	-3.12822	0.418421
9	-0.284299	0.128977	0.700382	0.27824	-0.123071	0.463079	-3.7337	2.67214	-0.450531	0.0879291	0.88177	-5.64444	0.935386	-0.0719584	2.66596
	0.0522607	0.270728	0.471279	0.466682	-0.332084	0.621836	-6.4235	-1.81797	-0.742751	1.03125	2.2031	-7.51003	0.795814	-0.0886108	-0.149472
32	0.339493	-1.11857	1.77372	0.344164	0.125076	-0.43947	0.99849	-1.4734	0.292849	0.649056	-0.233778	-2.39273	-0.0331943	-0.64949	-1.30311
	-0.113171	0.121676	0.0898225	0.326703	-0.179851	-0.67324	0.616517	-0.585725	0.616471	0.990138	2.6694	-3.27194	-0.499989	-4.51444	0.322746
36	0.337925	0.141755	0.200562	-0.888875	0.380339	0.662667	1.95237	-0.344506	-0.21827	-1.61362	-1.34582	-2.68256	1.03639	-0.0510546	-1.93448
	-1.29888	0.766058	0.0416957	0.0351651	-0.309315	0.665686	-0.167805	-0.0969241	-2.51162	-3.58471	-5.78613	-2.80967	-6.52064	-4.90521	-3.25866
29	-1.93737	0.21685	5.43574	-1.10975	-0.744266	-1.24773	0.509836	-1.41692	-2.10028	-1.81996	0.878393	-4.68859	-0.888518	4.13165	-3.79679
	0.859567	-0.743186	5.09284	1.49399	1.26515	0.850835	-2.32863	1.38679	2.13539	3.5099	-5.58732	3.76319	-0.859252	1.53376	0.553111
40	-0.0995042	1.41992	3.35836	0.312281	-0.718757	0.840399	1.84787	-0.344025	0.670053	2.83987	0.385019	-0.858068	1.01736	1.22557	-5.74472
	-2.08428	-0.895123	5.95933	-0.399852	-0.0603365	0.0060153	2.52404	2.11201	0.252342	1.96125	2.61429	-0.880083	-0.444638	-1.06377	-1.16751
44	0.464463	-0.528889	2.5074	-3.27284	0.550642	-0.990481	0.612009	2.68	-0.173337	-2.10719	1.5749	-2.15838	0.398211	-0.778941	-7.34567
	1.10279	-0.631547	2.95914	-0.899057	-0.395153	-0.842878	-3.38221	-1.01335	-0.336229	-0.685385	-2.13118	0.335424	-1.09554	-0.557779	0.520113
60	0.314148	0.488508	3.08467	0.86758	0.801925	1.48982	-6.51196	0.35774	0.163348	0.436608	-0.113943	-0.0625193	0.0697409	-0.296147	-7.20316
	0.950784	-0.970184	2.92155	0.0522657	1.17126	1.38269	-1.73734	-7.32017	1.29027	-0.0497133	-1.03378	1.69307	-0.360511	1.44153	-4.51008
Average of the two SRKs; Figure 3c was generated from these values.
Note: Values greater than 0 are displayed as 0.
HV I
	1	2	3	4	5	6	7	8	9	10	11	12	13	14	15	16	17	18	19	20	21
8	0	0	-0.0993956	0	-0.117407	0	-2.52948	0	0	0	0	-0.700562	0	0	0	-3.54037	0	0	-2.77091	0	-4.20839
46	0	-1.36784	-0.766688	0	-0.853925	-2.20771	-4.29292	-0.00529398	0	-0.176303	-0.339844	-2.52631	0	0	0	-0.874957	0	0	-1.26051	0	-5.65778
47	0	0	0	0	0	-2.44559	0	0	-0.470099	0	0	-2.94725	0	0	0	0	0	0	-1.50303	-0.859029	-5.50774
61	0	0	0	-0.0842647	0	0	-0.794702	0	0	-1.48885	0	0	0	0	0	-0.615763	0	0	-3.96537	0	-2.30865
9	-0.0707478	0	0	0	-0.135079	0	0	-0.547187	0	-0.438451	0	-1.83609	0	0	-3.44983	-0.354812	0	0	-2.76071	0	-2.57012
32	-0.170728	-2.59667	-0.685577	0	-0.108182	-0.37434	0	0	0	-0.329971	0	0	0	0	0	0	0	0	-2.54065	0	-2.71024
36	0	0	-2.44811	0	-0.590677	-2.36561	-4.10331	0	-0.221644	0	0	0	0	0	-0.0844623	0	0	0	-2.95668	0	-0.928018
29	0	0	-3.6883	-0.051103	0	-1.23466	0	-0.0799973	-1.46337	-1.85607	0	0	0	-1.25461	-3.09278	0	-1.85383	0	0	-2.60511	0
40	0	0	-2.64351	0	-0.755576	-0.423287	0	-0.645928	-0.916139	-0.178133	-0.258677	0	0	-5.29157	-2.08013	-0.260257	-0.270305	0	-1.17951	-0.800879	-0.660975
44	0	0	0	0	-0.917008	0	-10.0707	0	0	0	0	-0.50241	0	-2.86521	-0.408908	0	-2.34538	-1.534	-1.76015	-4.30313	-1.75105
60	0	0	-0.511457	-1.03318	0	-0.213251	0	0	0	0	0	0	-0.150577	-0.436185	0	0	-1.30328	0	-2.63563	-0.782466	-2.93981
HV II
	1	2	3	4	5	6	7	8	9	10	11	12	13	14	15	16	17	18	19	20	21	22	23	24	25	26	27	28	29	30	31	32	33	34	35	36	37
8	-0.180526	0	0	-1.66619	-2.59817	-0.538087	-5.36889	0	-0.971879	0	0	-1.47056	0	-0.295126	-0.0396017	0	0	0	-1.00056	0	-0.0409676	-1.17513	0	-0.868883	-4.11108	0	0	-0.936793	0	-1.92051	-0.822364	0	-0.974328	-3.35054	-2.68175	0	-2.34985
46	-0.24926	0	-0.399841	-0.89626	0	0	-5.38443	-1.34792	0	-2.30095	0	-2.97139	0	-1.27704	-0.595315	-0.157958	-1.40997	-2.34662	-1.94198	-0.557623	0	-0.902345	-1.00657	0	0	0	-1.37617	-1.13047	0	-2.7324	-1.13425	-0.567542	-2.70565	-3.54281	0	0	-2.7811
47	0	0	-0.0164533	0	-0.51815	-1.29703	-4.89312	-0.0242618	0	0	-1.59797	0	-1.23973	0	0	-0.350535	-0.291151	-1.32457	-3.16303	0	0	-0.257668	0	-0.758867	-1.72735	-1.08704	-1.56578	-0.292811	-0.71636	-1.51046	-3.77197	0	0	-3.93888	-0.459767	-3.6591	-3.02038
61	-0.486727	0	0	0	-1.96096	-1.53991	-7.03098	-1.35961	-1.36196	0	0	-0.479488	-0.839245	-0.744871	-0.482467	0	0	-0.91027	-0.722794	0	-0.792389	-1.56567	0	0	-1.5556	0	-4.06418	0	0	-0.324015	-1.1312	0	-2.64468	-2.29302	0	-0.951948	-2.2077
9	-0.594033	-0.126537	-0.311452	-0.400081	0	-0.37557	-1.2498	-0.657376	0	-0.501499	0	-0.619294	0	-2.24727	0	-3.10983	-7.10633	-3.4863	-2.2564	0	-0.664519	-2.71916	-1.07128	-0.192398	-1.67518	-0.52248	-0.81302	0	0	-1.09301	-0.43198	0	-0.215651	-2.10239	-1.84848	-0.370166	-2.42601
32	-0.0309365	-0.0876701	-0.0251281	0	-0.868701	0	-1.15436	-0.136934	-1.33996	0	0	0	-0.247555	0	-0.194785	-1.60638	-1.4591	0	0	-3.24071	0	-0.333105	0	0	0	-1.12168	-1.73292	0	-1.52293	-0.14119	-7.06108	0	-1.11975	-1.49475	-2.31491	-4.79441	-1.99947
36	-2.69956	-0.25069	0	-0.377092	0	-0.553311	-3.0264	-0.0975226	0	-2.25683	0	-3.34252	0	0	0	-1.80352	-1.2881	0	-0.6077	-1.6146	-3.06446	-0.186371	-1.64594	-1.02473	0	0	-0.854947	-4.92253	0	0	0	0	-0.160642	-1.58273	0	-2.28166	-1.61487
29	-0.217564	-0.339951	-0.518456	0	-4.30744	-3.15473	-2.55039	0	0	0	-2.10147	-1.47782	-1.18323	-1.29874	0	-0.880846	-3.30233	-3.03603	-0.158082	0	0	-0.0254287	-0.660209	-3.38622	0	-1.07185	-1.14175	-0.634513	-11.6242	0	0	-0.386005	-1.08588	-0.794951	0	-3.04204	-1.0129
40	0	0	-4.00139	0	-2.10539	-4.16607	-0.598823	0	-6.21816	0	-2.37482	0	-0.0740153	-1.19653	0	-0.0303746	-3.1817	-1.74521	0	-0.93476	-1.52959	-1.25464	-0.694514	-0.598052	0	-0.749062	0	0	-7.64145	0	0	0	0	0	-3.6761	-1.14969	-1.27395
44	-1.06313	0	-0.156944	0	-9.44405	-2.81431	0	0	-5.31213	-3.42844	0	-2.32468	-0.0723971	-0.044342	0	-1.29523	-3.26687	0	0	0	0	0	-0.5747	-0.139707	0	0	0	-2.36482	-3.7547	0	-0.847144	-1.03326	-4.50693	0	0	-8.47621	-2.08043
60	0	0	-0.192956	0	-0.308651	-1.71737	0	0	0	-1.27546	-1.6246	-3.13603	0	0	0	-0.881244	-2.72546	0	0	-2.08595	-0.774302	-0.384174	0	-0.847097	-0.507299	0	-0.0490586	-0.866413	0	0	0	-0.933387	-0.647157	0	-1.33489	-4.34636	-0.294936
HV III
	1	2	3	4	5	6	7	8	9	10	11	12	13	14	15
8	-0.639503	0	-0.0490071	0	0	0	-0.659993	-1.61509	0	-0.683115	0	0	0	-3.69167	-1.92856
46	-1.13014	0	-0.974216	0	-0.513401	0	0	-0.418762	-0.327798	0	0	-1.63374	0	-3.91698	0
47	0	0	0	-0.233107	-0.137067	0	-0.77992	-0.825538	-0.282539	-0.459815	0	-0.273088	0	-3.22731	-7.74335
61	-0.0444838	0	0	0	0	0	0	-0.371344	0	0	-1.91822	0	-0.84231	-3.18448	-0.0890011
9	-0.116019	0	0	0	-0.227578	0	-5.0786	0	-0.596641	0	0	-6.57724	0	-0.0802846	0
32	0	-0.498445	0	0	-0.0273876	-0.556355	0	-1.02956	0	0	0	-2.83233	-0.266592	-2.58197	-0.490182
36	-0.480478	0	0	-0.426855	0	0	0	-0.220715	-1.36494	-2.59917	-3.56597	-2.74612	-2.74212	-2.47813	-2.59657
29	-0.538903	-0.263168	0	0	0	-0.198449	-0.909396	-0.015063	0	0	-2.35447	-0.462699	-0.873885	0	-1.62184
40	-1.09189	0	0	-0.0437855	-0.389547	0	0	0	0	0	0	-0.869076	0	0	-3.45611
44	0	-0.580218	0	-2.08595	0	-0.916679	-1.3851	0	-0.254783	-1.39629	-0.278139	-0.911479	-0.348664	-0.66836	-3.41278
60	0	-0.240838	0	0	0	0	-4.12465	-3.48121	0	0	-0.573862	0	-0.145385	0	-5.85662
[truncated: 21 more columns]
